# Supplementary material for: Interaction of Doxorubicin Embedded into Phospholipid Nanoparticles and Targeted Peptide-Modified Phospholipid Nanoparticles with DNA
Source: Molecules. 2023 Jul 10;28(14):5317. doi: 10.3390/molecules28145317 (PMC10385298; doi:10.3390/molecules28145317)
Supplement: Supplementary file 1 [file molecules-28-05317-s001.zip]

Archive with 1 entries (1 files):
- molecules-2441923-supplementary.pdf
